# Supplementary material for: UPLC-ESI-MS/MS-Based Analysis of Various Edible Rosa Fruits Concerning Secondary Metabolites and Evaluation of Their Antioxidant Activities
Source: Foods. 2024 Mar 4;13(5):796. doi: 10.3390/foods13050796 (PMC10931279; doi:10.3390/foods13050796)
Supplement: Supplementary file 1 [file foods-13-00796-s001.zip]

Archive with 1 entries (1 files):
- supplementary information-r2.pdf
